# Supplementary material for: Molecular Diversity of Anthracnose Pathogen Populations Associated with UK Strawberry Production Suggests Multiple Introductions of Three Different Colletotrichum Species
Source: PLoS One. 2015 Jun 18;10(6):e0129140. doi: 10.1371/journal.pone.0129140 (PMC4472692; doi:10.1371/journal.pone.0129140)
Supplement: S1 Table — a 0, no visible lesions; 1, lesions on less than 33% of fruit surface; 2, lesions covering 33–66% of fruit surface; and 3, lesions covering more than 66% of fruit surface. b no lesions; 1, crown tissues discoloration but no wilting or collapse; 2, wilting or collapse of part of the plant; and 3, plant death. (XLSX) [file pone.0129140.s001.xlsx]

## Sheet: Sheet1
				FRUITS		PLANTS
Isolate	Species	Isolation source	Origin	Infection incidence on fruits (%)	lesion type on fruits a	Infection incidence on plants (%)	lesion type on plants b
CSL 256	C. nymphaeae	Fragraria	UK	83.33	2.50	44.44	0.50	Colletotrichum acutatum species complex
CSL 899	C. nymphaeae	Fragraria	UK	100.00	3.00	66.66	0.83
CSL 915	C. nymphaeae	Fragraria	UK	75.00	2.08	55.55	0.61
ATCC 38896	C. nymphaeae	Nymphaeae	Netherlands	25.00	0.67	22.22	0.28
CSL 455	C. nymphaeae	Photinia	UK	41.66	1.08	50.00	0.56
PT135	C. nymphaeae	Olea	Portugal	83.33	1.67	72.22	0.89
CSL 916	C. godetiae	Fragraria	UK	75.00	1.92	33.33	0.39
CSL 918	C. godetiae	Fragraria	UK	25.00	0.75	33.33	0.39
CSL 919	C. godetiae	Fragraria	UK	83.33	2.08	61.11	0.67
ALM-NRB-30K	C. godetiae	Prunus	Israel	25.00	0.25	11.11	0.11
CBS 193.32	C. godetiae	Olea	Greece	25.00	0.75	16.66	0.28
JL198	C. godetiae	Olea	Serbia	83.33	2.17	33.33	0.39
CSL 1259	C. fiorinae	Fragraria	UK	91.67	2.75	55.55	0.72
CSL 1262	C. fiorinae	Fragraria	UK	66.66	1.92	88.89	1.00
CSL 2546	C. fiorinae	Fragraria	UK	100.00	2.67	55.55	0.72
CBS 797.72	C. fiorinae	Pinus	New Zealand	41.66	1.08	38.88	0.39
ATCC MYA-663	C. fiorinae	Malus	USA	75.00	2.00	72.22	0.83
CR46	C. fiorinae	Vitis	Portugal	75.00	2.17	33.33	0.33
PJ8	C. acutatum	Pyrus	New Zealand	75.00	2.08	66.66	0.72
PT227	C. acutatum	Olea	Portugal	50.00	1.42	50.00	0.78
STE-U-164	C. acutatum	Pinus	South Africa	33.33	0.83	16.66	0.28
CBS 122122	C. simmondsii	Carica	Australia	16.67	0.25	12.22	0.22
CBS 294.67	C. simmondsii	Carica	Australia	50.00	1.17	44.44	0.61
PD89-582	C. simmondsii	Cyclamen	Netherland	66.66	1.83	38.88	0.44
BBA 70884	C. lupini	Lupinus	Ukraine	33.33	0.58	27.78	0.33
HY09	C. lupini	Lupinus	Canada	8.33	0.08	16.66	0.17
PT30	C. lupini	Lupinus	Portugal	25.00	0.75	50.00	0.56
9178	C. salicis	Vaccinium	Norway	25.00	0.50	22.22	0.28
CBS 607.94	C. salicis	Salix	Netherlands	25.00	0.67	16.66	0.17
MP1	C. salicis	Acer	USA	8.33	0.17	22.22	0.22
CBS 101611	Colletotrichum sp. 1	Fern	Costa Rica	16.67	0.33	5.55	0.06
OCO-ARC-4	Colletotrichum sp. 2	Citrus	USA	25.00	1.42	16.66	0.11
AR3787	C. phormii	Phormium	South Africa	25.00	0.58	22.22	0.22
PT250	C. rhombiforme	Olea	Portugal	33.33	0.67	33.33	0.33
CSL 780	C. aenigma	Fragraria	UK	83.33	2.50	44.44	0.50	out-group
CSL 869	C. aenigma	Fragraria	UK	66.66	1.92	44.44	0.72
CSL 311	C. fruticola	Fragraria	USA	91.67	2.50	94.44	1.56
CSL 386	C. fruticola	Fragraria	USA	50.00	1.50	16.66	0.22
